# Supplementary material for: Context-invariant beliefs are supported by dynamic reconfiguration of single unit functional connectivity in prefrontal cortex of male macaques
Source: Nat Commun. 2024 Jul 9;15:5738. doi: 10.1038/s41467-024-50203-5 (PMC11233555; doi:10.1038/s41467-024-50203-5)
Supplement: Supplementary file 4 — Source Data [file 41467_2024_50203_MOESM4_ESM.zip]

Archive with 36 entries (35 files):
- source data_v2/
- __MACOSX/._source data_v2
- source data_v2/.DS_Store
- __MACOSX/source data_v2/._.DS_Store
- source data_v2/Fig1.mat
- __MACOSX/source data_v2/._Fig1.mat
- source data_v2/FigS1.mat
- __MACOSX/source data_v2/._FigS1.mat
- source data_v2/FigS3.mat
- __MACOSX/source data_v2/._FigS3.mat
- source data_v2/Fig3.mat
- __MACOSX/source data_v2/._Fig3.mat
- source data_v2/Fig2.mat
- __MACOSX/source data_v2/._Fig2.mat
- source data_v2/FigS2.mat
- __MACOSX/source data_v2/._FigS2.mat
- source data_v2/FigS6.mat
- __MACOSX/source data_v2/._FigS6.mat
- source data_v2/FigS7.mat
- __MACOSX/source data_v2/._FigS7.mat
- source data_v2/FigS5.mat
- __MACOSX/source data_v2/._FigS5.mat
- source data_v2/FigS9.mat
- __MACOSX/source data_v2/._FigS9.mat
- source data_v2/FigS11.mat
- __MACOSX/source data_v2/._FigS11.mat
- source data_v2/FigS10.mat
- __MACOSX/source data_v2/._FigS10.mat
- source data_v2/FigS8.mat
- __MACOSX/source data_v2/._FigS8.mat
- source data_v2/FigS12.mat
- __MACOSX/source data_v2/._FigS12.mat
- source data_v2/FigS13.mat
- __MACOSX/source data_v2/._FigS13.mat
- source data_v2/FigS14.mat
- __MACOSX/source data_v2/._FigS14.mat
